# Supplementary material for: A comparative analysis of three distinct rehydrating solutions for addressing liver tissue desiccation resulting from dehydration failure
Source: PeerJ. 2026 May 27;14:e21363. doi: 10.7717/peerj.21363 (PMC13221988; doi:10.7717/peerj.21363)
Supplement: Supplemental Information 1 [file peerj-14-21363-s001.xlsx]

## Sheet: Sheet1
No.	Sex	Age	Pathologic diagnosis	The Scheuer System grading，G	The Scheuer System staging，S
1	male	68	chronic hepatitis	3	3
2	male	58	chronic hepatitis	3	3
3	female	58	chronic hepatitis	3	3
4	male	61	chronic hepatitis	1	2
5	female	68	chronic hepatitis	2	2
6	male	42	chronic hepatitis	2	2
7	male	65	chronic hepatitis	2	3
8	male	60	chronic hepatitis	1	1
9	male	55	chronic hepatitis	2	2
10	female	53	chronic hepatitis	2	2
11	male	61	chronic hepatitis	2	3
12	male	29	chronic hepatitis	2	3
13	male	73	chronic hepatitis	2	2
14	male	69	chronic hepatitis	2	3
15	male	64	chronic hepatitis	2	2
16	male	63	chronic hepatitis	1	1
17	female	63	chronic hepatitis	2	2
18	male	51	chronic hepatitis	2	3
19	male	69	chronic hepatitis	2	3
20	male	70	chronic hepatitis	1	1
21	male	57	chronic hepatitis	2	2
22	female	70	chronic hepatitis	2	2
23	male	67	chronic hepatitis	2	2
24	male	53	chronic hepatitis	2	3
25	male	60	chronic hepatitis	2	2
26	male	65	chronic hepatitis	1	1
27	male	54	chronic hepatitis	2	4
28	female	64	Chronic hepatitis with cirrhosis	2	4
29	male	37	Chronic hepatitis with cirrhosis	2	4
30	male	56	Chronic hepatitis with cirrhosis	2	4
31	male	71	chronic hepatitis	2	2
32	male	59	chronic hepatitis	2	3
33	male	56	Chronic hepatitis with cirrhosis	2	4
34	male	52	chronic hepatitis	2	3
35	female	73	chronic hepatitis	2	4
36	male	80	chronic hepatitis	2	4
37	female	56	Chronic hepatitis with cirrhosis	2	4
38	male	56	Chronic hepatitis with cirrhosis	2	2
39	male	55	Chronic hepatitis with cirrhosis	2	4
40	male	57	Chronic hepatitis with cirrhosis	2	4
41	male	70	Chronic hepatitis with cirrhosis	2	4
42	male	45	chronic hepatitis	2	4
43	male	57	chronic hepatitis	2	4
44	male	46	chronic hepatitis	2	4
45	male	61	chronic hepatitis	2	4
46	male	67	chronic hepatitis	2	2
47	male	65	chronic hepatitis	1	2
48	male	69	Chronic hepatitis with cirrhosis	2	4
49	male	54	Chronic hepatitis with cirrhosis	2	4
50	male	52	Chronic hepatitis with cirrhosis	2	4
